# Supplementary material for: ﻿Astermayangheense (Asteraceae, Aster), a new species from Guizhou Province, China
Source: PhytoKeys. 2025 Jun 10;257:179–90. doi: 10.3897/phytokeys.257.145670 (PMC12177516; doi:10.3897/phytokeys.257.145670)
Supplement: XML Treatment for Aster mayangheense [file phytokeys.257.145670-treatment1.xml]

<!DOCTYPE tp:taxon-treatment
  PUBLIC "-//TaxonX//DTD Taxonomic Treatment Publishing DTD v0 20100105//EN" "tax-treatment-NSO.dtd">
<tp:taxon-treatment xmlns:tp="http://www.plazi.org/taxpub"><tp:treatment-meta><kwd-group><label>Taxon classification</label><kwd>
                <named-content content-type="kingdom">Plantae</named-content>
              </kwd><kwd>
                <named-content content-type="order">Asterales</named-content>
              </kwd><kwd>
                <named-content content-type="family">Asteraceae</named-content>
              </kwd></kwd-group><mixed-citation publication-type="journal"><person-group><name><surname>Li</surname><given-names>Zhi</given-names></name><name><surname>Wu</surname><given-names>Jiang-hua</given-names></name><name><surname>Wang</surname><given-names>Yu-jie</given-names></name><name><surname>Zhou</surname><given-names>Qi-xian</given-names></name><name><surname>An</surname><given-names>Ming-tai</given-names></name></person-group><article-title>﻿<italic><tp:taxon-name><tp:taxon-name-part taxon-name-part-type="genus" reg="Aster">Aster</tp:taxon-name-part><tp:taxon-name-part taxon-name-part-type="species" reg="mayangheense">mayangheense</tp:taxon-name-part></tp:taxon-name></italic> (<tp:taxon-name><tp:taxon-name-part taxon-name-part-type="family">Asteraceae</tp:taxon-name-part></tp:taxon-name>, <italic><tp:taxon-name><tp:taxon-name-part taxon-name-part-type="genus" reg="Aster">Aster</tp:taxon-name-part></tp:taxon-name></italic>), a new species from Guizhou Province, China</article-title><source>PhytoKeys</source><day>10</day><month>06</month><year>2025</year><volume>257</volume><fpage>179</fpage><lpage>190</lpage><pub-id pub-id-type="doi">10.3897/phytokeys.257.145670</pub-id></mixed-citation></tp:treatment-meta><tp:nomenclature><label>﻿</label><tp:taxon-name>
              <object-id xmlns:xlink="http://www.w3.org/1999/xlink" content-type="arpha" xlink:type="simple">039CDE0B-4A1E-5B82-8C3A-AF16FCFC4B82</object-id>
              <tp:taxon-name-part taxon-name-part-type="genus" reg="Aster">Aster</tp:taxon-name-part>
              <tp:taxon-name-part taxon-name-part-type="species" reg="mayangheense">mayangheense</tp:taxon-name-part>
              <object-id xmlns:xlink="http://www.w3.org/1999/xlink" content-type="ipni" xlink:type="simple">urn:lsid:ipni.org:names:77363120-1</object-id>
            </tp:taxon-name><tp:taxon-authority>Z.Li</tp:taxon-authority><tp:taxon-status xmlns:xlink="http://www.w3.org/1999/xlink" xlink:type="simple">sp. nov.</tp:taxon-status><xref ref-type="fig" rid="F1">Figs 1</xref><xref ref-type="fig" rid="F2">, 2</xref></tp:nomenclature><tp:treatment-sec sec-type="diagnosis" id="SECID0EQDAE"><title>Diagnosis.</title><p><italic><tp:taxon-name><tp:taxon-name-part taxon-name-part-type="genus" reg="Aster">Aster</tp:taxon-name-part><tp:taxon-name-part taxon-name-part-type="species" reg="mayangheense">mayangheense</tp:taxon-name-part></tp:taxon-name></italic> differs from <italic><tp:taxon-name><tp:taxon-name-part taxon-name-part-type="genus" reg="Aster">A.</tp:taxon-name-part><tp:taxon-name-part taxon-name-part-type="species" reg="saxicola">saxicola</tp:taxon-name-part></tp:taxon-name></italic> by its falcate upper leaves (3.5–5.8 × 0.8–2.0 cm) with adaxially shiny surfaces and long-acuminate to caudate apices (vs. oblong-lanceolate to lanceolate leaves 1.0–6.7 × 0.4–1.5 cm, margins entire, shortly petiolate to sessile), 5-seriate red-purple to purple phyllaries abaxially (vs. 3–5-seriate phyllaries purple/purplish only at apex) and fewer florets per capitulum (ray florets: 7–12 vs. 9–14; disc florets: 5–9 vs. 10–18) (Figs <xref ref-type="fig" rid="F1">1</xref>, <xref ref-type="fig" rid="F2">2</xref>, Table <xref ref-type="table" rid="T1">1</xref>).</p><fig id="F1" position="float" orientation="portrait"><object-id xmlns:xlink="http://www.w3.org/1999/xlink" content-type="doi" xlink:type="simple">10.3897/phytokeys.257.145670.figure1</object-id><object-id xmlns:xlink="http://www.w3.org/1999/xlink" content-type="arpha" xlink:type="simple">996C14C0-178C-5CA9-9E65-FCC47C087AFE</object-id><label>Figure 1.</label><caption><p>Habitat and morphology of <italic><tp:taxon-name><tp:taxon-name-part taxon-name-part-type="genus" reg="Aster">Aster</tp:taxon-name-part><tp:taxon-name-part taxon-name-part-type="species" reg="mayangheense">mayangheense</tp:taxon-name-part></tp:taxon-name></italic><bold>A</bold> habitat <bold>B</bold> flowering plants <bold>C</bold> capitula arranged on a branch <bold>D</bold> top view of the capitula <bold>E</bold> rhizomes <bold>F</bold> upper leaves, falcate with shiny surface <bold>G</bold> side view of two capitula <bold>H</bold> phyllaries (from outer to inner, left to right) <bold>I</bold> a disc floret (left) and a ray floret (right).</p></caption><graphic xmlns:xlink="http://www.w3.org/1999/xlink" xlink:href="phytokeys-257-179_article-145670__-g001.jpg" position="float" orientation="portrait" xlink:type="simple" id="oo_1349616.jpg"><uri content-type="original_file" xlink:type="simple">https://binary.pensoft.net/fig/1349616</uri></graphic></fig><fig id="F2" position="float" orientation="portrait"><object-id xmlns:xlink="http://www.w3.org/1999/xlink" content-type="doi" xlink:type="simple">10.3897/phytokeys.257.145670.figure2</object-id><object-id xmlns:xlink="http://www.w3.org/1999/xlink" content-type="arpha" xlink:type="simple">C7F2C1D7-8D49-5D66-890D-D00120D34069</object-id><label>Figure 2.</label><caption><p>Holotype of <italic><tp:taxon-name><tp:taxon-name-part taxon-name-part-type="genus" reg="Aster">Aster</tp:taxon-name-part><tp:taxon-name-part taxon-name-part-type="species" reg="mayangheense">mayangheense</tp:taxon-name-part></tp:taxon-name></italic>.</p></caption><graphic xmlns:xlink="http://www.w3.org/1999/xlink" xlink:href="phytokeys-257-179_article-145670__-g002.jpg" position="float" orientation="portrait" xlink:type="simple" id="oo_1349617.jpg"><uri content-type="original_file" xlink:type="simple">https://binary.pensoft.net/fig/1349617</uri></graphic></fig></tp:treatment-sec><tp:treatment-sec sec-type="material" id="SECID0E1GAE"><title>Type.</title><p>China, Guizhou (贵州), Tongren City, Yanhe County, Mayanghe National Nature Reserve (Fig. <xref ref-type="fig" rid="F3">3</xref>), karst limestone canyon, alt. 435 m, <named-content xmlns:xlink="http://www.w3.org/1999/xlink" content-type="dwc:verbatimCoordinates" xlink:type="simple"><named-content content-type="geo-json" specific-use="{&#34;type&#34;:&#34;Point&#34;,&#34;coordinates&#34;:[108.253431,28.654856]}" id="NCID0EHHAE" xlink:type="simple">28.654856, 108.253431</named-content></named-content>, 5 November 2024, <italic>Zhi Li LZ20241105-1</italic> (Holotype: <named-content xmlns:xlink="http://www.w3.org/1999/xlink" content-type="dwc:institutional_code" xlink:title="Tree Herbarium of the Forestry College of Guizhou University" xlink:href="http://grbio.org/institution/guizhou-agricultural-college-0" xlink:type="simple">GZAC</named-content>!; isotypes: <named-content xmlns:xlink="http://www.w3.org/1999/xlink" content-type="dwc:institutional_code" xlink:title="Tree Herbarium of the Forestry College of Guizhou University" xlink:href="http://grbio.org/institution/guizhou-agricultural-college-0" xlink:type="simple">GZAC</named-content>!) (Fig. <xref ref-type="fig" rid="F2">2</xref>).</p><fig id="F3" position="float" orientation="portrait"><object-id xmlns:xlink="http://www.w3.org/1999/xlink" content-type="doi" xlink:type="simple">10.3897/phytokeys.257.145670.figure3</object-id><object-id xmlns:xlink="http://www.w3.org/1999/xlink" content-type="arpha" xlink:type="simple">D4DB8B64-8E8C-5CEE-9CFE-453096EEDA4E</object-id><label>Figure 3.</label><caption><p>Distribution of <italic><tp:taxon-name><tp:taxon-name-part taxon-name-part-type="genus" reg="Aster">Aster</tp:taxon-name-part><tp:taxon-name-part taxon-name-part-type="species" reg="mayangheense">mayangheense</tp:taxon-name-part></tp:taxon-name></italic> in the Mayanghe National Nature Reserve, Yanhe County, Guizhou Province, China (two red dots indicating localities).</p></caption><graphic xmlns:xlink="http://www.w3.org/1999/xlink" xlink:href="phytokeys-257-179_article-145670__-g003.jpg" position="float" orientation="portrait" xlink:type="simple" id="oo_1349618.jpg"><uri content-type="original_file" xlink:type="simple">https://binary.pensoft.net/fig/1349618</uri></graphic></fig></tp:treatment-sec><tp:treatment-sec sec-type="description" id="SECID0EUIAE"><title>Description.</title><p>Herbs, perennial, 30–100 cm tall. Rhizomes 5–20 cm long, sometimes somewhat woody. Stems caespitose, procumbent or ascending, some branching from the upper part or not, finely striated and glabrous above. Basal and lower cauline leaves withered at anthesis; basal leaves, broadly ovate or elliptic, 3.0–6.0 × 7.2–10.5 cm, abaxially puberulent, pale purplish or green, 3-veined, mid-vein prominent abaxially, margin sparsely serrate medially, petioles narrowly winged (1.0) 3.0–6.0 cm long. Middle cauline leaves sessile; blade papery, slightly thickened, oblong-oblanceolate to oblong-lanceolate, 4.2–15.0 × 2.8–4.8 cm, apex long-acuminate to caudate, adaxially shiny, sometimes abaxially purplish; mid-vein prominent abaxially; margin shallowly serrate with 3–4 (6) mucronate teeth per side. Upper leaves gradually reduced, falcate, 3.5–5.0 × 0.8–2.0 cm, adaxially shiny, abaxially green or faintly purplish, apex long-acuminate to caudate. Synflorescences terminal or axillary, paniculate-corymbiform to corymbiform, capitula;10–67 peduncles 5–10 mm. Involucres campanulate, 2.5–3.5 mm in diam.; phyllaries 5-seriate, imbricate, unequal, herbaceous, apex acute to acuminate, purple to red-purple; outermost phyllaries oblong, 0.5–0.7 × 1.1–1.5 mm; second series oblong to oblong-lanceolate, 0.5–0.8 × 1.1–1.6 mm; middle phyllaries oblong-lanceolate, 0.6–1.0 × 1.3–1.8 mm; fourth series narrowly oblong-lanceolate, 0.4–0.6 × 1.5–2.0 mm; innermost phyllaries narrowly oblanceolate, 0.5–1.0 × 2.0–2.5 mm. Ray florets 7–12, white; lamina elliptic, 4.1–9.2 × 0.5–1.2 mm, shallowly 3-lobed; tube 4.0–5.0 mm, glabrous. Disc florets 5–9, yellow; tube 2.0–3.1 mm, hairy, recurved; limb funnel-form; lobes lanceolate, ca. 1.6 mm, glabrous. Anthers triangular, ca. 0.8 mm. Achenes pale brown, oblong to slightly obovate, slightly compressed, 2.0–2.3 mm, strigose, 2-ribbed. Pappus 3-seriate, white to dirty whitish; outer bristles &lt; 0.5 mm; middle bristles 2–6 mm; inner bristles ca. 4 mm. Flowering November–December.</p><fig id="F4" position="float" orientation="portrait"><object-id xmlns:xlink="http://www.w3.org/1999/xlink" content-type="doi" xlink:type="simple">10.3897/phytokeys.257.145670.figure4</object-id><object-id xmlns:xlink="http://www.w3.org/1999/xlink" content-type="arpha" xlink:type="simple">171A6DB8-C16E-5370-B0F7-0F150A79EEA3</object-id><label>Figure 4.</label><caption><p>The Maximum Likelihood (<abbrev xmlns:xlink="http://www.w3.org/1999/xlink" xlink:title="Maximum Likelihood" id="ABBRID0EBJAE" xlink:type="simple">ML</abbrev>) phylogram, based on ITS sequence data, showing the phylogenetic position of <italic><tp:taxon-name><tp:taxon-name-part taxon-name-part-type="genus" reg="Aster">Aster</tp:taxon-name-part><tp:taxon-name-part taxon-name-part-type="species" reg="mayangheense">mayangheense.</tp:taxon-name-part></tp:taxon-name></italic> Nodal support values are indicated as <abbrev xmlns:xlink="http://www.w3.org/1999/xlink" xlink:title="Maximum Likelihood" id="ABBRID0EQJAE" xlink:type="simple">ML</abbrev> bootstrap percentages (<abbrev xmlns:xlink="http://www.w3.org/1999/xlink" xlink:title="bootstrap support" id="ABBRID0EUJAE" xlink:type="simple">BS</abbrev>) and Bayesian posterior probabilities (<abbrev xmlns:xlink="http://www.w3.org/1999/xlink" xlink:title="Bayesian posterior probabilities" id="ABBRID0EYJAE" xlink:type="simple">PP</abbrev>); dashes (–) denote nodes with <abbrev xmlns:xlink="http://www.w3.org/1999/xlink" xlink:title="bootstrap support" id="ABBRID0E3JAE" xlink:type="simple">BS</abbrev> &lt; 50% or <abbrev xmlns:xlink="http://www.w3.org/1999/xlink" xlink:title="Bayesian posterior probabilities" id="ABBRID0EAKAE" xlink:type="simple">PP</abbrev> &lt; 0.5. The four samples of <italic><tp:taxon-name><tp:taxon-name-part taxon-name-part-type="genus" reg="Aster">A.</tp:taxon-name-part><tp:taxon-name-part taxon-name-part-type="species" reg="mayangheense">mayangheense</tp:taxon-name-part></tp:taxon-name></italic> and one sample of <italic><tp:taxon-name><tp:taxon-name-part taxon-name-part-type="genus" reg="Aster">A.</tp:taxon-name-part><tp:taxon-name-part taxon-name-part-type="species" reg="saxicola">saxicola</tp:taxon-name-part></tp:taxon-name></italic> are highlighted in bold.</p></caption><graphic xmlns:xlink="http://www.w3.org/1999/xlink" xlink:href="phytokeys-257-179_article-145670__-g004.jpg" position="float" orientation="portrait" xlink:type="simple" id="oo_1349619.jpg"><uri content-type="original_file" xlink:type="simple">https://binary.pensoft.net/fig/1349619</uri></graphic></fig></tp:treatment-sec><tp:treatment-sec sec-type="etymology" id="SECID0E6KAE"><title>Etymology.</title><p>The specific epithet indicates the type locality, Mayanghe, Yanhe County, Guizhou Province, China. The locality name is rendered “Mayanghe National Nature Reserve” in Chinese Pinyin.</p></tp:treatment-sec><tp:treatment-sec sec-type="distribution" id="SECID0EELAE"><title>Distribution and habitat.</title><p>Endemic to karst limestone canyon (400–950 m a.s.l.) within Mayanghe National Nature Reserve, Yanhe County, Guizhou Province, China (Fig. <xref ref-type="fig" rid="F1">1A</xref>).</p></tp:treatment-sec><tp:treatment-sec sec-type="phenology" id="SECID0EOLAE"><title>Phenology.</title><p>Flowering period November to December and fruiting period mid-November to December.</p></tp:treatment-sec><tp:treatment-sec sec-type="Vernacular name" id="SECID0ETLAE"><title>Vernacular name.</title><p>麻阳河紫菀 mā yáng hé zī wǎn in Chinese Pinyin.</p></tp:treatment-sec><tp:treatment-sec sec-type="conservation status" id="SECID0EYLAE"><title>Conservation status.</title><p><italic><tp:taxon-name><tp:taxon-name-part taxon-name-part-type="genus" reg="Aster">Aster</tp:taxon-name-part><tp:taxon-name-part taxon-name-part-type="species" reg="mayangheense">mayangheense</tp:taxon-name-part></tp:taxon-name></italic> is currently known from only one locality within the Mayanghe National Nature Reserve, a protected area characterised by karst limestone canyons with minimal anthropogenic disturbance. Due to the limited scope of field surveys, its conservation status has been assessed as Data Deficient (<abbrev xmlns:xlink="http://www.w3.org/1999/xlink" xlink:title="Data Deficient" id="ABBRID0EJMAE" xlink:type="simple">DD</abbrev>) under the IUCN Red List Categories and Criteria (<xref ref-type="bibr" rid="B4">IUCN 2022</xref>). However, this species plays a specific ecological role as a key food source for the wildlife conservation François’ Langur (<italic><tp:taxon-name><tp:taxon-name-part taxon-name-part-type="genus" reg="Trachypithecus">Trachypithecus</tp:taxon-name-part><tp:taxon-name-part taxon-name-part-type="species" reg="francoisi">francoisi</tp:taxon-name-part></tp:taxon-name></italic>), suggesting that its persistence may face future threats if conservation measures are not prioritised. Further research is urgently needed to evaluate population trends, habitat requirements and potential risks.</p></tp:treatment-sec><tp:treatment-sec sec-type="material" id="SECID0E3MAE"><title>Additional specimens examined (paratypes).</title><p>China • Guizhou, Tongren City, Yanhe County, Mayanghe National Nature Reserve, 05 November 2024, <italic>LZ20241105-2</italic>, <italic>LZ20241105-3</italic>, <italic>LZ20241105-4</italic> (deposited at <named-content xmlns:xlink="http://www.w3.org/1999/xlink" content-type="dwc:institutional_code" xlink:title="Tree Herbarium of the Forestry College of Guizhou University" xlink:href="http://grbio.org/institution/guizhou-agricultural-college-0" xlink:type="simple">GZAC</named-content>).</p></tp:treatment-sec><tp:treatment-sec><!--Section generated to contain objects referenced in tp:taxon-treatment.--><table-wrap id="T1" position="float" orientation="portrait"><label>Table 1.</label><caption><p>Morphological comparison of <italic><tp:taxon-name><tp:taxon-name-part taxon-name-part-type="genus" reg="Aster">Aster</tp:taxon-name-part><tp:taxon-name-part taxon-name-part-type="species" reg="mayangheense">mayangheense</tp:taxon-name-part></tp:taxon-name></italic> and <italic><tp:taxon-name><tp:taxon-name-part taxon-name-part-type="genus" reg="Aster">A.</tp:taxon-name-part><tp:taxon-name-part taxon-name-part-type="species" reg="saxicola">saxicola.</tp:taxon-name-part></tp:taxon-name></italic> Data for <italic><tp:taxon-name><tp:taxon-name-part taxon-name-part-type="genus" reg="Aster">A.</tp:taxon-name-part><tp:taxon-name-part taxon-name-part-type="species" reg="saxicola">saxicola</tp:taxon-name-part></tp:taxon-name></italic> are sourced from <xref ref-type="bibr" rid="B18">Xiong et al. (2019)</xref>.</p></caption><table id="TID0ED5AE" rules="all"><tbody><tr><th rowspan="1" colspan="1">Morphological Characters</th><th rowspan="1" colspan="1">
                  <italic>
                    <tp:taxon-name><tp:taxon-name-part taxon-name-part-type="genus" reg="Aster">Aster</tp:taxon-name-part><tp:taxon-name-part taxon-name-part-type="species" reg="mayangheense">mayangheense</tp:taxon-name-part></tp:taxon-name>
                  </italic>
                </th><th rowspan="1" colspan="1">
                  <italic>
                    <tp:taxon-name><tp:taxon-name-part taxon-name-part-type="genus" reg="Aster">A.</tp:taxon-name-part><tp:taxon-name-part taxon-name-part-type="species" reg="saxicola">saxicola</tp:taxon-name-part></tp:taxon-name>
                  </italic>
                </th></tr><tr><td rowspan="1" colspan="1">Rhizomes</td><td rowspan="1" colspan="1">5–20 cm long, short to long, sometimes slightly woody</td><td rowspan="1" colspan="1">3–10 cm long, short, slightly thickened, ± woody</td></tr><tr><td rowspan="1" colspan="1">Upper leaves</td><td rowspan="1" colspan="1">falcate, adaxially shiny, apex long acuminate to caudate; 3.5–5.0 × 0.8–2.0 cm</td><td rowspan="1" colspan="1">oblong-lanceolate to lanceolate, margin often entire, shortly petiolate to sessile;<break/> 1.0–6.7 × 0.4–1.5 cm</td></tr><tr><td rowspan="1" colspan="1">Phyllaries</td><td rowspan="1" colspan="1">5-seriate, abaxially red-purple or purple</td><td rowspan="1" colspan="1">3–5-seriate, purple or purplish at apex</td></tr><tr><td rowspan="1" colspan="1">Middle phyllaries (mm)</td><td rowspan="1" colspan="1">oblong or oblong-lanceolate, margin glabrous, 0.5–0.8 × 1.1–1.6</td><td rowspan="1" colspan="1">oblong, scarious margin ciliate, 2.1–3 × 1–1.2</td></tr><tr><td rowspan="1" colspan="1">Number of disc florets</td><td rowspan="1" colspan="1">5–9</td><td rowspan="1" colspan="1">10–18</td></tr><tr><td rowspan="1" colspan="1">Number of ray florets</td><td rowspan="1" colspan="1">7–12</td><td rowspan="1" colspan="1">9–14</td></tr><tr><td rowspan="1" colspan="1">Stigmatic appendages (mm)</td><td rowspan="1" colspan="1">long-triangular, 0.2–0.4 × 0.15–0.2</td><td rowspan="1" colspan="1">lanceolate, 0.6–1.2 × 0.2–0.35</td></tr></tbody></table></table-wrap></tp:treatment-sec><ref-list><ref id="B18"><mixed-citation xmlns:xlink="http://www.w3.org/1999/xlink" xlink:type="simple"><person-group><name name-style="western"><surname>Xiong</surname><given-names>YC</given-names></name><name name-style="western"><surname>Li</surname><given-names>Z</given-names></name><name name-style="western"><surname>Xiao</surname><given-names>JW</given-names></name><name name-style="western"><surname>Li</surname><given-names>WP</given-names></name></person-group> (<year>2019</year>) <italic><tp:taxon-name><tp:taxon-name-part taxon-name-part-type="genus">Aster</tp:taxon-name-part><tp:taxon-name-part taxon-name-part-type="species">saxicola</tp:taxon-name-part></tp:taxon-name></italic> sp. nov. (<tp:taxon-name><tp:taxon-name-part taxon-name-part-type="family">Asteraceae</tp:taxon-name-part></tp:taxon-name>, <tp:taxon-name><tp:taxon-name-part taxon-name-part-type="tribe">Astereae</tp:taxon-name-part></tp:taxon-name>), a new species from Guizhou, China: Evidence from morphological, molecular and cytological studies. Nordic Journal of Botany 37(10): e02364. <ext-link xlink:href="10.1111/njb.02364" ext-link-type="doi" xlink:type="simple">https://doi.org/10.1111/njb.02364</ext-link></mixed-citation></ref><ref id="B4"><mixed-citation xmlns:xlink="http://www.w3.org/1999/xlink" xlink:type="simple">IUCN (<year>2022</year>) Guidelines for Using the IUCN Red List Categories and Criteria. Version 15. Prepared by the Standards and Petitions Committee. <ext-link xlink:href="http://www.iucnredlist.org/documents/RedListGuidelines.pdf" ext-link-type="uri" xlink:type="simple">http://www.iucnredlist.org/documents/RedListGuidelines.pdf</ext-link></mixed-citation></ref></ref-list></tp:taxon-treatment>
